# Supplementary material for: Quantitative Proteomic Analysis of Macrophages Infected with Trypanosoma cruzi Reveals Different Responses Dependent on the SLAMF1 Receptor and the Parasite Strain
Source: Int J Mol Sci. 2024 Jul 8;25(13):7493. doi: 10.3390/ijms25137493 (PMC11242706; doi:10.3390/ijms25137493)
Supplement: Supplementary file 1 [file ijms-25-07493-s001.zip]

Archive with 8 entries (8 files):
- Supplementary_Figure_S1.pdf
- Supplementary_Figure_S2.pdf
- Supplementary_Figure_S3.pdf
- Supplementary_Figure_S4.pdf
- Supplementary_Figure_S5.pdf
- Supplementary_Figure_S6.pdf
- Supplementary_Figure_S7.pdf
- Supplementary Tables.pdf
